# Supplementary material for: Oil Sorption Capacity of Recycled Polyurethane Foams and Their Mechanically Milled Powders
Source: Materials (Basel). 2026 Jan 2;19(1):166. doi: 10.3390/ma19010166 (PMC12786837; doi:10.3390/ma19010166)
Supplement: Supplementary file 1 [file materials-19-00166-s001.zip]

Archive with 1 entries (1 files):
- materials-4058065-supplementary.pdf
